# Supplementary material for: Data in support of environmental controls on the characteristics of mean number of forest fires and mean forest area burned (1987–2007) in China
Source: Data Brief. 2015 Jul 29;4:563–5. doi: 10.1016/j.dib.2015.07.025 (PMC4539166; doi:10.1016/j.dib.2015.07.025)
Supplement: Supplementary file 1 — Supplementary material [file mmc1.zip]

Archive with 1 entries (1 files):
- mmc1.csv
