# Supplementary material for: Data in support of environmental controls on the characteristics of mean number of forest fires and mean forest area burned (1987–2007) in China
Source: Data Brief. 2015 Jul 29;4:563–5. doi: 10.1016/j.dib.2015.07.025 (PMC4539166; doi:10.1016/j.dib.2015.07.025)
Supplement: Supplementary file 1 — Supplementary material [file mmc1.zip › mmc1.csv]

ID	Province	Mean_Area_Burned	Mean_Number_Of_Fires	Mean_Precipitation	Mean_Temperature	Mean_AriddM	Mean_AridKira	%arrable	%forest	%grass	%builtup	popd	demSD	%conifer	%mixed	%decidous
11	Beijing	189.6984127	24.76190476	487.1845238	8.46885	1.62284981	4.839248095	32.03527731	42.91037824	7.8193901	14.0985032	961.738	353.394	14.28571429	0	14.28571429
12	Tianjin	84.80169843	10.85714286	561.602381	12.08948095	1.643024762	4.566283333	59.61279914	3.370081563	1.846374473	16.15129515	294.402	635.366	11.11111111	0	11.11111111
13	Hebei	919.160492	79.85714286	500.8305238	8.481964762	1.689630476	5.180327619	52.26025203	19.69616646	17.68662403	7.309234286	366.901	606.564	9.986150306	0	9.986150306
14	Shanxi	1864.482857	44.76190476	486.660381	8.488121429	1.824079524	5.115475238	38.94287056	28.36099297	28.90470489	2.704669176	214.767	366.967	11.11111111	0	11.11111111
15	Neimenggu	208785.7838	98.33333333	277.628619	4.042605714	0.865185048	3.656617143	10.21245421	14.71680127	45.86521912	0.982126307	20.557	387.77	9.090909091	0	9.090909091
21	Liaoning	449.3952381	108.4285714	619.7725238	7.888704762	2.158245714	6.096975238	44.7032419	39.44424653	6.270039188	5.869611685	294.845	478.563	9.096718486	9.082695861	9.084675809
22	Jilin	545.7141429	49.76190476	584.2588095	4.831470952	1.747355762	6.890160952	39.56214362	44.24707764	4.180419226	3.397532885	142.852	289.424	9.090909091	9.090909091	9.090909091
23	Heilongjiang	103018.0024	125.1904762	532.3922381	1.837299429	1.672588238	6.87303381	35.19060478	46.43976782	7.126007121	1.905604406	78.9141	210.394	10	10	10
31	Shanghai	0.062	1.095238095	1156.82381	16.39840952	3.658961905	8.347770476	68.17270625	1.387818042	0.185042406	20.87895143	2531.62	1502.51	11.11082322	0	11.10970367
32	Jiangsu	407.7365397	136.4761905	995.4504286	15.1827	3.086850476	7.448373333	69.59453894	3.267987315	1.018285903	14.23746963	678.469	850.148	12.61627594	0	12.41518956
33	Zhejiang	6076.357619	910.1904762	1594.490476	16.01360476	5.13788619	11.75164286	27.13259427	65.09607471	2.180606221	3.344070397	634.599	936.346	14.28571429	0	14.28571429
34	Anhui	981.2571429	135.7142857	1195.464429	15.52068571	3.808728095	8.973308095	57.5901894	23.24865848	5.901967568	8.087418018	433.812	192.44	11.13969219	11.07809922	11.07809922
35	Fujian	7238.043492	517.5238095	1792.15381	17.23988571	5.414270952	12.69413762	17.90916308	63.54489617	15.46818201	1.785818744	297.858	698.907	11.11111111	11.11111111	11.11111111
36	Jiangxi	6010.363984	412.1428571	1710.183333	17.36643333	5.28393	11.91674857	26.98590696	62.31974542	4.414608274	1.693589938	244.84	227.436	11.11384061	0	11.10822482
37	Shandong	419.0145873	101.1904762	640.099619	13.46317619	1.875906667	5.009514286	67.36606357	6.438015075	8.90022599	12.70146285	602.709	435.169	12.5	0	12.5
41	Henan	764.181619	186.8095238	746.7446667	13.95152381	2.319834286	5.948344286	65.37993959	16.27542644	5.75392598	10.46322175	571.625	308.404	12.5	0	12.5
42	Hubei	3233.362762	409.952381	1184.044381	14.94268571	3.769775714	9.422434286	37.58713671	49.60328226	3.920667527	2.751277636	318.784	486.422	12.5	0	12.5
43	Hunan	7255.55381	1120.904762	1469.57381	16.5010381	4.645664286	10.61544381	29.26512395	62.02557133	3.678934576	1.317397995	303.544	297.482	12.48105066	0	12.4867722
44	Guangdong	4261.888	300.1904762	1740.58381	20.65614762	4.494588095	10.70077	25.46971688	61.39954853	4.407421134	4.530395427	447.764	818.38	12.49975398	0	12.49950139
45	Guangxi	13069.5909	634.2380952	1491.34619	19.6541619	3.920393333	9.493307143	21.95966995	65.94510398	8.76820746	1.852740591	184.172	401.944	12.49856204	0	12.49856204
46	Hainan	1636.276571	218.4761905	1804.224762	23.86234762	4.238311429	9.89829381	26.15659879	64.50257022	3.575587174	2.152736361	191.702	908.658	14.28571429	0	14.28571429
51	Sichuan	5813.369222	779.2857143	946.243	8.142991905	3.970798571	18.19661429	28.33495548	34.74233288	32.4048146	0.643963903	212.256	1625.41	7.692307692	7.692307692	15.38461538
52	Guizhou	8184.033206	744.0952381	1167.846048	14.49167619	3.605904286	9.27039619	28.01061709	53.13428205	18.23519611	0.366542379	202.549	424.845	12.5	12.5	12.5
53	Yunnan	13634.93278	743.0952381	1198.793524	14.22105714	3.830161905	10.73899429	18.14912159	57.06940337	23.00404294	0.531141602	116.919	734.023	10	10	10
54	Xizang	1350.891127	49.80952381	359.579619	-1.557733429	1.898801429	12.2233381	0.388427504	10.51818083	69.88742811	0.0100411	2.23882	849.943	6.666666667	6.666666667	6.666666667
61	Shaanxi	1012.560508	106.952381	648.488619	10.06516238	2.302588095	6.571286667	34.87633824	23.00370281	37.64086775	1.479111326	172.285	403.154	10	0	10
62	Gansu	223.7582698	18.0952381	303.7128571	5.622802857	1.404674286	5.693098095	16.11512892	9.700269409	34.77556059	0.842544125	64.3659	861.935	7.692307692	7.692307692	7.692307692
63	Qinghai	56.68238095	8.952380952	330.9462381	-2.184099524	1.934642857	12.96902381	1.154123901	3.963086596	52.93193004	0.137468207	7.0586	786.931	10	0	10
64	Ningxia	20.89809524	4.857142857	269.936381	8.037772381	1.011898938	3.034310952	36.90085886	4.368726995	45.9420319	1.973168132	108.293	325.732	11.11111111	0	11.11111111
65	Xinjiang	689.1134444	39	5.515631429	0.705612429	3.570384286	3.570384286	3.66588619	2.356438428	29.36946606	0.270465757	12.1842	1461.93	9.090909091	0	9.090909091
